# Supplementary material for: Visualizing Clinical Evidence: Citation Networks for the Incubation Periods of Respiratory Viral Infections
Source: PLoS One. 2011 Apr 29;6(4):e19496. doi: 10.1371/journal.pone.0019496 (PMC3084881; doi:10.1371/journal.pone.0019496)
Supplement: Data S1 — Raw data used to build the citation networks. Each row represents a citation and includes the incubation period estimate as stated by the citing source. The “ID” column may be cross-referenced with References S1 for complete bibliographic information. (XLS) [file pone.0019496.s002.xls]

## Sheet: incubation period estimates
disease	ID	display name	year	stated incubation period	source	category	experimental/observational
influenza	FLU37	Henle	1946	18-48h		a	EXP
influenza	FLU41	Francis	1944	10-24h		a	EXP
influenza	FLU42	Burnet	1946	24-61h		a	EXP
influenza	FLU43	Henle	1943	36-48h		a	EXP
influenza	FLU58	Douglas	1971	2-3d		a	EXP
influenza	FLU149	Macdonald	1918	41-45h		a	OBS
influenza	FLU29	Moser	1979	1-3d, m 38h		a	OBS
influenza	FLU48	Armstrong	1921	0-7d		a	OBS
influenza	FLU47	Smorodintseff	1937			b	EXP
influenza	FLU150	Van Zwalenburg	1918			d	OBS
influenza	FLU36	Alford	1966			b	EXP
influenza	FLU146	Katagiri	1987	<5d		c	OBS
influenza	FLU151	Foster	1918	42-64h		c	OBS
influenza	FLU179	Oner	2006	4-7d		c	OBS
influenza	FLU291	Parsons	1891			c	OBS
influenza	FLU30	Smith	1990	24-96h		c	OBS
influenza	FLU44	McKendrick	1919	31-72h		c	OBS
influenza	FLU49	UK-MoH	1920	0-12d		c	OBS
influenza	FLU65	Sisley	1891	0-5d		c	OBS
influenza	FLU19	Fritz	1999			d	EXP
influenza	FLU209	Wilson	1987			d	EXP
influenza	FLU216	Criswell	1979			d	EXP
influenza	FLU20	Hayden	1999			d	OBS
influenza	FLU223	Khakpour	1969			d	OBS
influenza	FLU4	Davis	1970			d	OBS
influenza	FLU64	Cumpston	1919			d	OBS
influenza	FLU83	Jordan	1958			d	OBS
influenza	FLU84	Foy	1987			d	OBS
influenza	FLU1	Viboud	2004	1d-1.5d	FLU19	e
influenza	FLU1	Viboud	2004	1d-1.5d	FLU20	e
influenza	FLU100	Olsen	2005	2d, 1-4d	FLU28	e
influenza	FLU102	Spiteri	2005	1-4d, mn 2d	FLU28	e
influenza	FLU106	Noakes	2006	1-3d	FLU107	e
influenza	FLU121	Nyquist	2007	18h-5d	FLU28	e
influenza	FLU121	Nyquist	2007	18h-5d	FLU122	e
influenza	FLU122	CDC	2006	1-4d, mn 2d	FLU28	e
influenza	FLU128	CDC	2003	1-4 d, mn 2d	FLU28	e
influenza	FLU13	Hollingsworth	2006	1-5d	FLU56	e
influenza	FLU13	Hollingsworth	2006	1-5d	FLU57	e
influenza	FLU133	Mohamed	2006	1-5d	FLU134	e
influenza	FLU135	Ahillen	2006	1-5d, 2-5d	FLU28	e
influenza	FLU135	Ahillen	2006	1-5d, 2-5d	FLU136	e
influenza	FLU137	CDC	2002	1-4d, mn 2d	FLU28	e
influenza	FLU138	Lessler	2007	m 1.4d, disp 1.4	FLU29	e
influenza	FLU141	Kondo	1991	2-3d	FLU142	e
influenza	FLU160	Lupatkin	2005	1-4d	FLU108	e
influenza	FLU167	Harper	2002	1-4d, mn 2d	REF4	e
influenza	FLU168	Laibl	2006	1-4d, mn 2d	FLU28	e
influenza	FLU174	CDC	2007	1-4d, mn 2d	FLU28	e
influenza	FLU176	CDC	2001	1-4d, mn 2d	FLU28	e
influenza	FLU2	Cox	2004	1d – 5d	FLU21	e
influenza	FLU28	Cox	1999	1-4d	FLU29	e
influenza	FLU293	Kaslow	2007	1-2d, 1-4d	FLU29	e
influenza	FLU293	Kaslow	2007	1-2d, 1-4d	FLU294	e
influenza	FLU293	Kaslow	2007	1-2d, 1-4d	FLU295	e
influenza	FLU3	Heikkinen	2004	1d – 7d	REF5	e
influenza	FLU32	Harrison's	2008	1-4d	FLU33	e
influenza	FLU56	Longini	2004	1-3d	FLU38	e
influenza	FLU57	Ferguson	2005	mn 1.48d SD .47d	FLU29	e
influenza	FLU74	Banning	2005	1-4d	FLU28	e
influenza	FLU75	Drinka	2007	1-4d, mn 2d	FLU87	e
influenza	FLU87	CDC	2005	1-4d, mn 2d	FLU28	e
influenza	FLU89	Block	2004	1-4d	FLU90	e
influenza	FLU91	Boyd	2006	1-4d, mn 2d	FLU28	e
influenza	FLU92	Lyytikäinen	1998	18-72h	REF4	e
influenza	FLU94	Sokos	2005	1-4d, mn 2d	FLU95	e
influenza	FLU95	CDC	2004	1-4d, mn 2d	FLU28	e
influenza	FLU99	Kordsmeier	2006	2d	FLU100	e
influenza	REF2	CCDM	2004	1-4d, mn 2d	FLU122	e
influenza	REF3	Fields Virol	2007	3d (FluA); 4d (FluB); 1d-5d	FLU36	e
influenza	REF3	Fields Virol	2007	3d (FluA); 4d (FluB); 1d-5d	FLU58	e
influenza	REF3	Fields Virol	2007	3d (FluA); 4d (FluB); 1d-5d	FLU38	e
influenza	REF3	Fields Virol	2007	3d (FluA); 4d (FluB); 1d-5d	FLU25	e
influenza	REF4	PPID	2004	18-72h	FLU38	e
influenza	REF4	PPID	2004	18-72h	FLU83	e
influenza	FLU101	Torok	UNK	36h		f
influenza	FLU103	Daly	2007	1-3d		f
influenza	FLU104	Taylor	2007	1-4d, mn 2d		f
influenza	FLU105	Jones	2006	1-4d		f
influenza	FLU107	Hawker	2001	1-3, <5d		f
influenza	FLU109	AORN	2006	1-4 days, mn 2d		f
influenza	FLU11	SEBA	2005	< 3d		f
influenza	FLU110	McCain	2005	1-4d		f
influenza	FLU111	Hayden	2006	1-4d, mn 2d		f
influenza	FLU114	Adams	2006	1-4d, mn 2d		f
influenza	FLU116	Handa	2004	1-5d		f
influenza	FLU117	Wong	2006	1-4d, mn 2d		f
influenza	FLU118	Fluzone	2007	1-4d, mn 2d		f
influenza	FLU119	Col. of Fam. Phys. of Pol.	2006	1-4d, mn 2d		f
influenza	FLU12	Hansen	2003	1d-4d		f
influenza	FLU120	UC Davis	2006	1-4d; 4-6d		f
influenza	FLU123	Neumann	2006	1-4d		f
influenza	FLU124	CKD602	2005	~3d		f
influenza	FLU126	Steiner	2001	1-3d		f
influenza	FLU127	WHO	2004	2-3d		f
influenza	FLU129	Jennings	2004	3d(FluA), 4d (FluB)		f
influenza	FLU130	Topley	2005	1-4d		f
influenza	FLU131	State of Michigan	2007	1-4d, mn 2d		f
influenza	FLU132	Porth	2003	1-4d, mn 2d		f
influenza	FLU136	Hart	2004	2-5d		f
influenza	FLU140	Jain	2006	2-5d, <8-17d		f
influenza	FLU142	Cherry	1983	2-3d		f
influenza	FLU148	Togo	1969	1-4d, <48h		f
influenza	FLU152	Cunha	2004	1-5d, type A		f
influenza	FLU156	Jefferson	2006	1-4d		f
influenza	FLU16	Robinson	2001	1d – 4d		f
influenza	FLU17	PPHSN	2005	1d-5d		f
influenza	FLU171	Trinidad and Tobago MoH	2005	1-3d, mn 2d		f
influenza	FLU175	health population and nutrition	2005	<5d		f
influenza	FLU18	Ontario MoH	2004	1d-3d		f
influenza	FLU21	CDC	1998	1-5d		f
influenza	FLU236	Wilson	2001	few hrs - several d (H5N1)		f
influenza	FLU292	Messiner	2005	18-72h		f
influenza	FLU38	Douglas	1975	1-4d		f
influenza	FLU55	Cox	1998	1-4d		f
influenza	FLU63	Wesseling	2007	1-3d		f
influenza	FLU67	Schabas	2007	<3d		f
influenza	FLU7	Barlow	2000	1d-4d		f
influenza	FLU78	Huang	2006	18-72h, 1-4d		f
influenza	FLU8	Diniz	2001	1-7d		f
influenza	FLU82	Hayden	1996	1-4d		f
influenza	FLU85	Madjid	2003	1-4d		f
influenza	FLU9	Feder	2001	1d-3d		f
influenza	FLU90	Glezen	1998	1-7d		f
influenza	FLU96	Weir	2000	2d		f
influenza	FLU97	Lester	2007	1-4d, mn 2d		f
influenza	FLU98	Blaiss	1999	1-5d, mn 2d		f
influenza	REF1	Red Book	2003	1-4d, mn 2d		f
influenza	REF5	Nicholson	1998	1-7d		f
influenza	FLU108	CDC	1994			g
influenza	FLU112	Cahill	2005			g
influenza	FLU113	CDC	1995			g
influenza	FLU134	Howley	2001			g
influenza	FLU143	Walsh	1961			g
influenza	FLU15	Martin	2006			g
influenza	FLU172	Toronto BoH	2005			g
influenza	FLU192	Everts	2000			g
influenza	FLU193	Petignat	1998			g
influenza	FLU201	Wright	1993			g
influenza	FLU207	Smith	1989			g
influenza	FLU208	Smith	1988			g
influenza	FLU230	Pitman	2005			g
influenza	FLU25	Eccles	2005			g
influenza	FLU26	Kilbourne	1987			g
influenza	FLU284	Dudgeon	1948			g
influenza	FLU290	Rvachev	1985			g
influenza	FLU294	Hilleman	2002			g
influenza	FLU33	Dolin	1982			g
influenza	FLU35	Noble	1982			g
influenza	FLU39	Jao	1965			g
influenza	FLU40	Sweet	1980			g
influenza	FLU45	FluWeb	2007			g
influenza	FLU46	Nishiura	2007			g
influenza	FLU5	Hayden	2004			g
influenza	FLU6	Tomkins	1992			g
influenza	FLU70	Cramblett	1963			g
influenza	FLU71	Gustafson	2007			g
influenza	FLU86	Tweed	2004			g
influenza	FLU88	Younger	1992			g
influenza	FLU93	Toomey	2000			g
SARS	CV143	Olsen	2003	mn. 4d, 2-8d		a	OBS
SARS	CV218	Tam	2007	mn. 4.09d, var. 9.65d		a	OBS
SARS	CV243	Chow	2004	3-8d		a	OBS
SARS	CV267	Tsang	2003	2-11d		a	OBS
SARS	CV289	Farewell	2005	95th pct = 10.66d, 95th pct=12.09d		a	OBS
SARS	CV295	Poutanen	2003	3-10d		a	OBS
SARS	CV48	Chan	2004	5d-21d; m. 4-5d, mn 4-6d, <14d; mn 6.37d	CV283	a	OBS
SARS	CV48	Chan	2004	5d-21d; m. 4-5d, mn 4-6d, <14d; mn 6.37d	CV39	a	OBS
SARS	CV7	Wong	2004	m 4-6d (2-10d); m. 3d, 2d-6d		a	OBS
SARS	CV190	Tang	2003	4-7d, ~11d		b	OBS
SARS	CV266	Dwosh	2003	<10d		b	OBS
SARS	CV363	Avendano	2003	4d SD 3d, ;3.5 d, SD 3d		c	OBS
SARS	CV76	McBryde	2006	~Gamma(1.4, 0.26); 4d (rng. 2-8d)	CV143	c	OBS
SARS	CV13	Wong	2004	med. ~4d, 95 percentile 12d	CV44	c	OBS
SARS	CV172	CDC	2003	typically 2-7d, isolated reports as long as 10d		c	OBS
SARS	CV234	Leung	2004	mn. 4.7d 95 pct. ~13d		c	OBS
SARS	CV251	Varia	2003	mn. 5d, m. 4d (2-10d)		c	OBS
SARS	CV258	Wu	2003	1-20d (mn 5.9d+/-3.5d)		c	OBS
SARS	CV283	WHO	2003	A) m. 4-5d, mn 4-6d, >1d, <14d; B) mn 6.47d	CV39	c	OBS
SARS	CV285	WHO	2003	<10d		c	OBS
SARS	CV286	CDC	2003	well-defined exposures:5.2 days (±2.5 days) (median: 5 days; range: 1--10 days; 95th percentile = 9 days); not well-defined exposures: 5 days (±2.5 days) (median: 4.3 days; 95th percentile = 9.7 days);		c	OBS
SARS	CV288	Svoboda	2004	mn. 4.7d, 1-12d		c	OBS
SARS	CV292	PHAC	2003	mn 4d, 2-10d		c	OBS
SARS	CV294	Scales	2003	m 5d, (3-8d)		c	OBS
SARS	CV299	Hsu	2003	m 4d, 2-8d;m 7d, 4-12d;m 5d, 3-9d		c	OBS
SARS	CV32	Zhao	2003	2-15d (mn 3d+/-4d)		c	OBS
SARS	CV36	Lee	2003	m. 6d, 2-16d		c	OBS
SARS	CV366	Health Canada	2003	mn 5d (m 4d, 2-10d)		c	OBS
SARS	CV37	Booth	2003	m. 6d (IQR 3-10d)		c	OBS
SARS	CV39	Donnelly	2003	mn. 6.37d 95% pct. 14.22d		c	OBS
SARS	CV44	Meltzer	2004	m. 4d, 95th pct 12d	CV295	c	OBS
SARS	CV44	Meltzer	2004	m. 4d, 95th pct 12d	CV267	c	OBS
SARS	CV55	Cai	2006	mn. 5.29d, 90%<11.58d, 99%<22.22d		c	OBS
SARS	CV73	Cowling	2007	(A) mn 5.1d, 95th pct 12.9d; (B) mn 3.8d, 95th pct 9.5d; (C) mn 5d, 95th pct 9.7d; (D) mean 4.7d, 95p <10d; (E) mean 5d, range 2-10d; (F) 95p 10.7d; (G) mean ~5d, 95p 12d; (H) mean 4.6d, 95p 12.5d; (I) mean 5.3d, 95p 13.5d; (J) mean 4.8d, 95p 9.7d	CV39	c	OBS
SARS	CV73	Cowling	2007	(A) mn 5.1d, 95th pct 12.9d; (B) mn 3.8d, 95th pct 9.5d; (C) mn 5d, 95th pct 9.7d; (D) mean 4.7d, 95p <10d; (E) mean 5d, range 2-10d; (F) 95p 10.7d; (G) mean ~5d, 95p 12d; (H) mean 4.6d, 95p 12.5d; (I) mean 5.3d, 95p 13.5d; (J) mean 4.8d, 95p 9.7d	CV286	c	OBS
SARS	CV73	Cowling	2007	(A) mn 5.1d, 95th pct 12.9d; (B) mn 3.8d, 95th pct 9.5d; (C) mn 5d, 95th pct 9.7d; (D) mean 4.7d, 95p <10d; (E) mean 5d, range 2-10d; (F) 95p 10.7d; (G) mean ~5d, 95p 12d; (H) mean 4.6d, 95p 12.5d; (I) mean 5.3d, 95p 13.5d; (J) mean 4.8d, 95p 9.7d	CV288	c	OBS
SARS	CV73	Cowling	2007	(A) mn 5.1d, 95th pct 12.9d; (B) mn 3.8d, 95th pct 9.5d; (C) mn 5d, 95th pct 9.7d; (D) mean 4.7d, 95p <10d; (E) mean 5d, range 2-10d; (F) 95p 10.7d; (G) mean ~5d, 95p 12d; (H) mean 4.6d, 95p 12.5d; (I) mean 5.3d, 95p 13.5d; (J) mean 4.8d, 95p 9.7d	CV251	c	OBS
SARS	CV73	Cowling	2007	(A) mn 5.1d, 95th pct 12.9d; (B) mn 3.8d, 95th pct 9.5d; (C) mn 5d, 95th pct 9.7d; (D) mean 4.7d, 95p <10d; (E) mean 5d, range 2-10d; (F) 95p 10.7d; (G) mean ~5d, 95p 12d; (H) mean 4.6d, 95p 12.5d; (I) mean 5.3d, 95p 13.5d; (J) mean 4.8d, 95p 9.7d	CV289	c	OBS
SARS	CV73	Cowling	2007	(A) mn 5.1d, 95th pct 12.9d; (B) mn 3.8d, 95th pct 9.5d; (C) mn 5d, 95th pct 9.7d; (D) mean 4.7d, 95p <10d; (E) mean 5d, range 2-10d; (F) 95p 10.7d; (G) mean ~5d, 95p 12d; (H) mean 4.6d, 95p 12.5d; (I) mean 5.3d, 95p 13.5d; (J) mean 4.8d, 95p 9.7d	CV44	c	OBS
SARS	CV73	Cowling	2007	(A) mn 5.1d, 95th pct 12.9d; (B) mn 3.8d, 95th pct 9.5d; (C) mn 5d, 95th pct 9.7d; (D) mean 4.7d, 95p <10d; (E) mean 5d, range 2-10d; (F) 95p 10.7d; (G) mean ~5d, 95p 12d; (H) mean 4.6d, 95p 12.5d; (I) mean 5.3d, 95p 13.5d; (J) mean 4.8d, 95p 9.7d	CV234	c	OBS
SARS	CV73	Cowling	2007	(A) mn 5.1d, 95th pct 12.9d; (B) mn 3.8d, 95th pct 9.5d; (C) mn 5d, 95th pct 9.7d; (D) mean 4.7d, 95p <10d; (E) mean 5d, range 2-10d; (F) 95p 10.7d; (G) mean ~5d, 95p 12d; (H) mean 4.6d, 95p 12.5d; (I) mean 5.3d, 95p 13.5d; (J) mean 4.8d, 95p 9.7d	CV55	c	OBS
SARS	CV73	Cowling	2007	(A) mn 5.1d, 95th pct 12.9d; (B) mn 3.8d, 95th pct 9.5d; (C) mn 5d, 95th pct 9.7d; (D) mean 4.7d, 95p <10d; (E) mean 5d, range 2-10d; (F) 95p 10.7d; (G) mean ~5d, 95p 12d; (H) mean 4.6d, 95p 12.5d; (I) mean 5.3d, 95p 13.5d; (J) mean 4.8d, 95p 9.7d	CV9	c	OBS
SARS	CV9	Kuk	2005	mn. 4.83d, 95th pct. 9.66d		c	OBS
SARS	CV287	Riley	2003	none given		d	OBS
SARS	CV10	Oxford	2005	most <14d (range: 6.3-16.7d)	CV39	e
SARS	CV10	Oxford	2005	most <14d (range: 6.3-16.7d)	CV287	e
SARS	CV100	Stockman	2004	med. 4-6d, most <10d, up to 14d	CV39	e
SARS	CV100	Stockman	2004	med. 4-6d, most <10d, up to 14d	CV251	e
SARS	CV100	Stockman	2004	med. 4-6d, most <10d, up to 14d	CV283	e
SARS	CV100	Stockman	2004	med. 4-6d, most <10d, up to 14d	CV234	e
SARS	CV102	Cowling	2007	mean 5d	CV73	e
SARS	CV104	Ammon	2005	Canada (2, 4.8, 4.2, 10, 42); China (1, 4, 4, 12, 70); Hong Kong (NA, 6.4, NA, 16.7, 57); China/Taiwan (max=10-14); Singapore (1, 5.3, 5, 10, 46); Vietnam (5, 6-7, NA, 10, NA); WHO Euro (5, 7.2, 7, 10, 5)	CV283	e
SARS	CV105	????	2006	mean 6d, max 10d	CV94	e
SARS	CV106	Kissoon	2003	mean 6.4d*	CV39	e
SARS	CV109	Bi	2007	2-16d, mean 6.4d	CV36	e
SARS	CV11	So	2004	4-6 days, 95%ile 14.22	CV283	e
SARS	CV110	Ryan	2007	10d	CV50	e
SARS	CV112	Marley	2004	A) 2-7d; B) up to 16d; C) median 6d	CV172	e
SARS	CV112	Marley	2004	A) 2-7d; B) up to 16d; C) median 6d	CV36	e
SARS	CV113	Hsu	2005	2-10d (med. 4-7d)	CV283	e
SARS	CV113	Hsu	2005	2-10d (med. 4-7d)	CV251	e
SARS	CV113	Hsu	2005	2-10d (med. 4-7d)	CV294	e
SARS	CV114	Hoffmann	2003	A) med.=6d, rng. 2-16d. B) <10d (WHO)	CV36	e
SARS	CV114	Hoffmann	2003	A) med.=6d, rng. 2-16d. B) <10d (WHO)	CV37	e
SARS	CV114	Hoffmann	2003	A) med.=6d, rng. 2-16d. B) <10d (WHO)	CV267	e
SARS	CV114	Hoffmann	2003	A) med.=6d, rng. 2-16d. B) <10d (WHO)	CV285	e
SARS	CV116	Feng	2007	typical 2-10d, as long as 16d	CV46	e
SARS	CV116	Feng	2007	typical 2-10d, as long as 16d	CV296	e
SARS	CV117	Scrimini	2007	~10d	CV39	e
SARS	CV120	Syed	2004	2-7d, "as long as" 10d	CV285	e
SARS	CV124	Huang	2006	4-7d	CV39	e
SARS	CV129	Cheng	2007	2-14d	CV48	e
SARS	CV146	Galvani	2003	2-10d, med. 5d	CV295	e
SARS	CV146	Galvani	2003	2-10d, med. 5d	CV267	e
SARS	CV147	Jernigan	2004	med. 4-6d, mst. patients 2-10d, as long as 14d	CV251	e
SARS	CV147	Jernigan	2004	med. 4-6d, mst. patients 2-10d, as long as 14d	CV286	e
SARS	CV147	Jernigan	2004	med. 4-6d, mst. patients 2-10d, as long as 14d	CV39	e
SARS	CV147	Jernigan	2004	med. 4-6d, mst. patients 2-10d, as long as 14d	CV37	e
SARS	CV149	Isakbaeva	2004	2-10d, as long as 14d	CV36	e
SARS	CV149	Isakbaeva	2004	2-10d, as long as 14d	CV39	e
SARS	CV149	Isakbaeva	2004	2-10d, as long as 14d	CV251	e
SARS	CV15	Chan-Yeung	2003	A) <10d, B) mean 6.4d (1-11d)	CV267	e
SARS	CV15	Chan-Yeung	2003	A) <10d, B) mean 6.4d (1-11d)	CV39	e
SARS	CV154	Manocha	2003	2-7d, as long as 14d	CV39	e
SARS	CV154	Manocha	2003	2-7d, as long as 14d	CV267	e
SARS	CV155	Che	2006	6d	CV290	e
SARS	CV156	Keeler	2004	2-10d (med. 4-6d)	CV34	e
SARS	CV156	Keeler	2004	2-10d (med. 4-6d)	CV36	e
SARS	CV156	Keeler	2004	2-10d (med. 4-6d)	CV37	e
SARS	CV158	Lapinsky	2004	2-10d, as long as 14d	CV37	e
SARS	CV159	Chen	2005	5-15d	CV36	e
SARS	CV159	Chen	2005	5-15d	CV37	e
SARS	CV16	Chan-Yeung	2003	A) <10d; B) mean 6.4d, 2-10d	CV267	e
SARS	CV163	Stadler	2005	(A) med. 4-6d, min 1d, max 14d (B) mean 6.4d (5.2-7.7d) (C) one instance of 20d	CV283	e
SARS	CV163	Stadler	2005	(A) med. 4-6d, min 1d, max 14d (B) mean 6.4d (5.2-7.7d) (C) one instance of 20d	CV39	e
SARS	CV163	Stadler	2005	(A) med. 4-6d, min 1d, max 14d (B) mean 6.4d (5.2-7.7d) (C) one instance of 20d	CV258	e
SARS	CV168	Zodis	2003	2-7d, as long as 10d	CV172	e
SARS	CV179	Brillman	2004	2-10d	CV44	e
SARS	CV181	CDC	2005	median: 4-6d ("most within" 2-10d)	CV37	e
SARS	CV181	CDC	2005	median: 4-6d ("most within" 2-10d)	CV39	e
SARS	CV181	CDC	2005	median: 4-6d ("most within" 2-10d)	CV251	e
SARS	CV181	CDC	2005	median: 4-6d ("most within" 2-10d)	CV286	e
SARS	CV184	Chang	2005	6.37d	CV283	e
SARS	CV187	Braun	2004	2-7d, sometimes as long as 10	CV172	e
SARS	CV191	Hughes	2004	typically 4-6d, rnd. 2-10d	CV286	e
SARS	CV191	Hughes	2004	typically 4-6d, rnd. 2-10d	CV251	e
SARS	CV191	Hughes	2004	typically 4-6d, rnd. 2-10d	CV39	e
SARS	CV191	Hughes	2004	typically 4-6d, rnd. 2-10d	CV37	e
SARS	CV194	Acevedo	2006	2-10d; sometimes as long as 14d	CV172	e
SARS	CV197	Breimer	2004	2-7d, sometimes as long as 10	CV172	e
SARS	CV203	Miller	2005	4-7d, as long as 14d	CV141	e
SARS	CV209	Lloyd-Smith	2005	cites*: mean 5d, med 4d, rng 2-10d	CV366	e
SARS	CV209	Lloyd-Smith	2005	cites*: mean 5d, med 4d, rng 2-10d	CV286	e
SARS	CV211	Valentino	2006	4-6d ("most patients ill 2-10d)	CV304	e
SARS	CV224	Chen	2006	weibull, alpha=5.8, beta=2.59	CV9	e
SARS	CV247	Choi	2003	median: 5d rng: 1-11days	CV267	e
SARS	CV247	Choi	2003	median: 5d rng: 1-11days	CV291	e
SARS	CV248	Abdullah	2003	mean 6.4d	CV39	e
SARS	CV272	Tan	2004	2-7d	CV172	e
SARS	CV290	Peiris	2003	A) 2-10d (med 4-7d) B) mean 6d, <14d	CV283	e
SARS	CV290	Peiris	2003	A) 2-10d (med 4-7d) B) mean 6d, <14d	CV251	e
SARS	CV290	Peiris	2003	A) 2-10d (med 4-7d) B) mean 6d, <14d	CV294	e
SARS	CV290	Peiris	2003	A) 2-10d (med 4-7d) B) mean 6d, <14d	CV39	e
SARS	CV301	Lipsitch	2003	mean (A)5 days, (B)6.4 days	CV286	e
SARS	CV301	Lipsitch	2003	mean (A)5 days, (B)6.4 days	CV39	e
SARS	CV305	Kaslow	2007	4d (rng 1-12d)	CV44	e
SARS	CV305	Kaslow	2007	4d (rng 1-12d)	CV289	e
SARS	CV364	Conly	2003	A) mean=5d, med=6d B) max=10d	CV300	e
SARS	CV364	Conly	2003	A) mean=5d, med=6d B) max=10d	CV36	e
SARS	CV364	Conly	2003	A) mean=5d, med=6d B) max=10d	CV365	e
SARS	CV43	Anderson	2004	A) 4.6d, B) 4d, C) 5.3d, D) 5d, E) Other Distributions	CV234	e
SARS	CV43	Anderson	2004	A) 4.6d, B) 4d, C) 5.3d, D) 5d, E) Other Distributions	CV283	e
SARS	CV43	Anderson	2004	A) 4.6d, B) 4d, C) 5.3d, D) 5d, E) Other Distributions	CV251	e
SARS	CV46	Berger	2004	A) 2d-16d, median 6d, B) <10d	CV37	e
SARS	CV46	Berger	2004	A) 2d-16d, median 6d, B) <10d	CV36	e
SARS	CV46	Berger	2004	A) 2d-16d, median 6d, B) <10d	CV267	e
SARS	CV46	Berger	2004	A) 2d-16d, median 6d, B) <10d	CV285	e
SARS	CV51	Showronski	2005	2-10d (med 4-5d, mean 4-6d)	CV283	e
SARS	CV52	Hui	2003	mean 6.4d (95% CI: 5.2-7.7d)	CV39	e
SARS	CV53	Hui	2003	2-10d, (mean?) 6.4d 95% CI: 5.2-7.7d	CV39	e
SARS	CV54	Donelley	2004	Lit Review	CV267	e
SARS	CV54	Donelley	2004	Lit Review	CV285	e
SARS	CV54	Donelley	2004	Lit Review	CV295	e
SARS	CV54	Donelley	2004	Lit Review	CV36	e
SARS	CV54	Donelley	2004	Lit Review	CV37	e
SARS	CV54	Donelley	2004	Lit Review	CV39	e
SARS	CV54	Donelley	2004	Lit Review	CV286	e
SARS	CV54	Donelley	2004	Lit Review	CV258	e
SARS	CV54	Donelley	2004	Lit Review	CV363	e
SARS	CV54	Donelley	2004	Lit Review	CV251	e
SARS	CV54	Donelley	2004	Lit Review	CV247	e
SARS	CV54	Donelley	2004	Lit Review	CV283	e
SARS	CV54	Donelley	2004	Lit Review	CV143	e
SARS	CV54	Donelley	2004	Lit Review	CV243	e
SARS	CV54	Donelley	2004	Lit Review	CV44	e
SARS	CV56	Wang	2004	2-7d, as long as 10d	CV172	e
SARS	CV57	Lai	2004	usually 5d		e
SARS	CV58	Poutanen	2004	rng 2-10d, mean 4-6d. Outliers (<5%) 1d-14d	CV283	e
SARS	CV5b	McIntosh	2003	2-10 days, usually 2-7 days	CV41	e
SARS	CV6	Ng	2003	mean = 6.4 days	CV39	e
SARS	CV60	Maki	2003	mean 6.4d	CV39	e
SARS	CV61	Chen	2005	mean 6.4d, rng 2-16d	CV15	e
SARS	CV62	Leung	2003	5-10d	CV36	e
SARS	CV62	Leung	2003	5-10d	CV295	e
SARS	CV62	Leung	2003	5-10d	CV299	e
SARS	CV62	Leung	2003	5-10d	CV37	e
SARS	CV62	Leung	2003	5-10d	CV34	e
SARS	CV62	Leung	2003	5-10d	CV300	e
SARS	CV67	Groneberg	2003	men 6.4d (95% CI 5.2-7.7d)	CV39	e
SARS	CV68	Groneberg	2005	men 6.4d (95% CI 5.2-7.7d)	CV39	e
SARS	CV69	Deng	2006	med. : 4-6d, rng: 2-10d	CV283	e
SARS	CV69	Deng	2006	med. : 4-6d, rng: 2-10d	CV292	e
SARS	CV70	Hui	2004	A) up to 10-14d B) 2-10d, (mean?) 6.4d 95% CI: 5.2-7.7d	CV39	e
SARS	CV74	Leong	2005	A) 6.4d, B) 5d, C) 3-8d	CV39	e
SARS	CV74	Leong	2005	A) 6.4d, B) 5d, C) 3-8d	CV251	e
SARS	CV74	Leong	2005	A) 6.4d, B) 5d, C) 3-8d	CV243	e
SARS	CV75	Juang	2004	2-16d	CV34	e
SARS	CV77	Tice	2006	2-10 days	CV306	e
SARS	CV79	Venkatesh	2004	rng 2-10d, mean 5d, med. 6d	CV364	e
SARS	CV79	Venkatesh	2004	rng 2-10d, mean 5d, med. 6d	CV34	e
SARS	CV79	Venkatesh	2004	rng 2-10d, mean 5d, med. 6d	CV299	e
SARS	CV79	Venkatesh	2004	rng 2-10d, mean 5d, med. 6d	CV37	e
SARS	CV8	Vogt	2006	2-10 days	CV40	e
SARS	CV81	Allen	2003	<10d	CV39	e
SARS	CV84	Maki	2004	mean ~6d, (rng. 2-10d)	CV39	e
SARS	CV88	Cherry	2004	median 4-6d, rng. 2-10d	CV283	e
SARS	CV94	File	2005	mean 6d, range up to 10d	CV290	e
SARS	CV94	File	2005	mean 6d, range up to 10d	CV267	e
SARS	CV94	File	2005	mean 6d, range up to 10d	CV52	e
SARS	CV94	File	2005	mean 6d, range up to 10d	CV172	e
SARS	REF3b	Fields Virol	2007	usyally 4-6 days, but between 2 and 10	CV32	e
SARS	REF3b	Fields Virol	2007	usyally 4-6 days, but between 2 and 10	CV33	e
SARS	REF3b	Fields Virol	2007	usyally 4-6 days, but between 2 and 10	CV34	e
SARS	REF3b	Fields Virol	2007	usyally 4-6 days, but between 2 and 10	CV35	e
SARS	REF3b	Fields Virol	2007	usyally 4-6 days, but between 2 and 10	CV36	e
SARS	REF3b	Fields Virol	2007	usyally 4-6 days, but between 2 and 10	CV37	e
SARS	REF4b	PPID	2004	4 and 7 days but can be as long as 10 to 14 days	CV39	e
SARS	CV103	Li	2005	Max 10 days		f
SARS	CV108	ACP Medicine Online	2006	2-7d usual but sometimes 10 or 14d		f
SARS	CV115	Conell	2003	usually 2-7d, sometimes 10		f
SARS	CV118	Journal of Womens Health	2003	6.4 days		f
SARS	CV125	CDC	2003	10d		f
SARS	CV128	Technical Working Group on SARS	2003	2-10d		f
SARS	CV137	Chinese Medical Assoc.	2003	<2wk, usually 2-10d		f
SARS	CV141	Low	2003	typically 4-7d, as long as 14d		f
SARS	CV144	Ng	2003	6.37D		f
SARS	CV145	CDC	2003	10d		f
SARS	CV150	Eysenbach	2003	10d*		f
SARS	CV153	Foo	2004	<10d		f
SARS	CV157	Roberts	2006	2-10d		f
SARS	CV160	Houng	2004	2-10d		f
SARS	CV164	Freedman	2003	<10d		f
SARS	CV165	Eurosurveillance	2003	"typically" 2-7d, up to 10d		f
SARS	CV166	Peleman	2004	med. 4-6d, rng. 2-10d		f
SARS	CV170	Henley	2003	up to 10d		f
SARS	CV174	Talekar	2003	typically 2-7d, as long as 10d		f
SARS	CV180	????	2003	typically 2-7d (rng. 1-10d)		f
SARS	CV185	Chu	2006	2-10d		f
SARS	CV189	Bahri	2007	10d		f
SARS	CV198	Samaranayake	2004	2-7d, "occasionally" 10d		f
SARS	CV199	Bakewell	2004	2-10d		f
SARS	CV200	de Luca	2004	2-7 days, some rep. asl long as 10		f
SARS	CV201	Leung	2004	2-7d		f
SARS	CV202	Mazzulli	2004	2-10d, w/ rare exceptions		f
SARS	CV204	Boisson	2003	2-10d		f
SARS	CV207	Jacobs	2007	"about" 10d		f
SARS	CV208	Herron	2006	"typically" 2-7d, as long as 10d		f
SARS	CV210	Lodhi	2003	2-5d		f
SARS	CV214	Dimitrov	2006	"usually" 2-7d		f
SARS	CV216	Söderbaum	2005	2-7d		f
SARS	CV276	Princess Margaret Hospital SARS Study Group	2005	2-10d		f
SARS	CV291	Drazen	2003	1-11d, med. 5d		f
SARS	CV293	Lee	2005	2-10d		f
SARS	CV304	CDC	2003	max 10d		f
SARS	CV33	Wang	2004	<14d*		f
SARS	CV365	WHO	2003	2-10d, avg. 2-7d		f
SARS	CV40	CDC	2003	<10d*		f
SARS	CV41	Heymann	2003	2-10d (avg. 2-7d)		f
SARS	CV42	Li	2004	2-10d		f
SARS	CV49	Wang	2003	usually 2-7d, long as 10d		f
SARS	CV4b	Hayden and Ison, 2006	2006	"typically" 2-7 days, as long as 10 or 14		f
SARS	CV50	DiGiovanni	2004	10d		f
SARS	CV59	Zakhartchouk	2005	5d-2wk		f
SARS	CV63	Tan	2005	mean 5-7d		f
SARS	CV66	Chan-Yeung	2004	2-10d, avg 6.4d		f
SARS	CV71	Wong	2004	5-10d		f
SARS	CV72	WHO	2003	usually 2-7 days, long as 10d		f
SARS	CV80	Denison	2004	2-10d		f
SARS	CV85	Meissner	2005	2-10d		f
SARS	CV86	Li	2005	2-10d, mean 6.4d (95% CI: 5.2-7.7d)		f
SARS	CV87	Baltimore	2003	2-10 days		f
SARS	CV91	Lopez	2004	typically 2-10d (avg. 2-7d)		f
SARS	CV93	Van Bever	2003	<2wk		f
SARS	CV95	Kong	2003	14-21d* in elders		f
SARS	CV96	Zhou	2006	2-7d		f
SARS	REF1b	Red Book	2006	2-7 days, as long as 10 days		f
SARS	REF2	CCDM	2004	3-10 days		f
SARS	CV107	Cheung	2005	none		g
SARS	CV136	WHO	2003			g
SARS	CV14	Testarelli	2004			g
SARS	CV215	Hodge	2004	---		g
SARS	CV242	Wu	2004			g
SARS	CV245	Boulton	2003	none		g
SARS	CV277	Deaton	2004			g
SARS	CV296	Poon	2004			g
SARS	CV300	Peiris	2003			g
SARS	CV307	Lessler	2007			g
SARS	CV315	Pitman	2005			g
SARS	CV34	Peiris	2003			g
SARS	CV35	Liu	2005	none given		g
SARS	CV45	Holmes	2003			g
SARS	CV64	Chen	2004			g
SARS	CV65	Heymann	2004	None Given (3.5d "consistent with" incubation period for SARS)		g
SARS	CV83	Cheng	2006			g
SARS	CV306	CDC	2003	Unaccessible		m
HCoV	CV31	Bradburne	1967	2-4d, mn 3.3d		a	EXP
HCoV	CV21	Tyrrell	1993	3-4d		c	EXP
HCoV	CV124b	Huang	2006	3-5d	CV31	e
HCoV	CV5a	McIntosh	2003	2d	CV31	e
HCoV	REF4a	PPID	2004	2d	CV31	e
HCoV	REF3a	Fields Virol	2007	2-4d, mn 3.3d	CV31	e
HCoV	REF1a	Red Book	2006	2-5d		f
HCoV	CV4a	Hayden	2006	2-5d		f
HCoV	CV1	Jackson	1973			g
HCoV	CV38	McIntosh	1974			g
parainfluenza	PARA74	Kapikian	1961	md. 2d; m. 2.2d; 4d	PARA76	a	EXP
parainfluenza	PARA74	Kapikian	1961	md. 2d; m. 2.2d; 4d	PARA81	a	EXP
parainfluenza	PARA76	Tyrrell	1959	3-4d, mn. 3.5; 1-7d, mn. 4d; 3-6f, mn 4d		a	EXP
parainfluenza	PARA79	Murphy	1975	mn. 2.8d, 3.4d		c	EXP
parainfluenza	PARA75	Smith	1966	3d-4d		c	EXP
parainfluenza	PARA57	Muchmore	1981	2-8d (10wks-29wks)		c	OBS
parainfluenza	PARA1	Rendtorff	1963	3d-6d, m. 4d); 3d-6d	PARA76	c	OBS
parainfluenza	PARA78	Murphy	1992	2-6d	PARA79	e
parainfluenza	PARA78	Murphy	1992	2-6d	PARA80	e
parainfluenza	PARA2	Health Canada	1995	2-6d	PARA78	e
parainfluenza	REF2	CCDM	2004	0.5-5d		f
parainfluenza	REF3	Fields Virol	2001	3-6 days	PARA74	e
parainfluenza	REF3	Fields Virol	2001	3-6 days	PARA75	e
parainfluenza	REF3	Fields Virol	2001	3-6 days	PARA76	e
parainfluenza	REF3	Fields Virol	2001	3-6 days	PARA77	e
parainfluenza	PARA3	Cordle	2003	2-6 days		f
parainfluenza	PARA73	Aliyu	2005	1-3 days		f
parainfluenza	PARA85	Karron	1993	~4 days	REF3	f
parainfluenza	REF1	Red Book	2003	2-6 days		f
parainfluenza	PARA80	Frank	1981			g
parainfluenza	PARA77	Tyrell	1969			g
parainfluenza	PARA81	Tyrell	1960			g
parainfluenza	PARA60	Valenti	1980	apx. 5d		g
parainfluenza	PARA32	Wright	1993			g
parainfluenza	REF4	PPID	2004			g
human metapneumovirus	hMPV5	Peiris et al. 2003	2003	5-6d		a	OBS
human metapneumovirus	hMPV6	Ebihara	2004	4-6d		a	OBS
human metapneumovirus	hMPV2	Ebihara	2004	4-6d	hMPV6	e
human metapneumovirus	hMPV3	Wilkesmann	2006	UNK	hMPV7	e
human metapneumovirus	REF4	PPID	2005	UNK/5-6d	hMPV5	e
human metapneumovirus	hMPV1	Esper	2003	UNK		f
human metapneumovirus	hMPV4	Schildgen	2006	UNK		f
human metapneumovirus	REF1	Red Book	2006	3-5d		f
human metapneumovirus	REF3	Fields Virol	2007	UNK		f
human metapneumovirus	hMPV7	Crowe	2004			g
rhinovirus	RHINO6	Avila	2000	1d, 2.5d		a	EXP
rhinovirus	RHINO16	Douglas	1966	2.3d, 5.2d		a	EXP
rhinovirus	RHINO13	Andersen	1977	m 52h, 24-72h; m 72h, 60-84h		c	EXP
rhinovirus	RHINO29	Douglas	1967	2-4d		c	EXP
rhinovirus	RHINO7	Harris	1996	10-12h, 16h		c	EXP
rhinovirus	RHINO14	Naclerio	1988	2-3d		c	EXP
rhinovirus	RHINO8	Tyrell	1993	2-3d		c	EXP
rhinovirus	RHINO5	Drake	2000	2d		c	EXP
rhinovirus	RHINO10	Wilson	1987	2d		d	EXP
rhinovirus	REF3	Fields Virol	2001	1-4d	RHINO16	e
rhinovirus	REF3	Fields Virol	2001	1-4d	RHINO18	e
rhinovirus	REF3	Fields Virol	2001	1-4d	RHINO17	e
rhinovirus	RHINO30	Kaslow	2007	16h	RHINO7	e
rhinovirus	RHINO30	Kaslow	2007	16h	RHINO18	e
rhinovirus	RHINO30	Kaslow	2007	16h	RHINO31	e
rhinovirus	RHINO30	Kaslow	2007	16h	RHINO32	e
rhinovirus	RHINO3	Lepore	2003	2-5d	RHINO15	e
rhinovirus	REF4	PPID	2004	>8h	RHINO7	e
rhinovirus	REF4	PPID	2004	>8h	RHINO14	e
rhinovirus	RHINO2	Blomqvist	2004	8-12h	RHINO7	e
rhinovirus	RHINO2	Blomqvist	2004	8-12h	RHINO14	e
rhinovirus	REF2	CCDM	2004	12h-5d, 48h		f
rhinovirus	RHINO17	Fox	1975	"few days"		f
rhinovirus	RHINO18	Fox	1985	"few days"		f
rhinovirus	REF1	Red Book	2006	2-7d		f
rhinovirus	RHINO1	Hayden	1988			g
rhinovirus	RHINO15	Mygind	1999			g
rhinovirus	RHINO32	Gwaltney	1967			g
adenovirus	ADV60	C.A.R.D.	1947	5-6d		a	EXP
adenovirus	ADV26	Ruuskanen	1988	10d, 13d		c	OBS
adenovirus	ADV48	McNeill	2000	<=10d	ADV56	e
adenovirus	ADV48	McNeill	2000	<=10d	ADV57	e
adenovirus	ADV57	Gaydos	1999	4-5d	ADV63	e
adenovirus	ADV66	Kaslow	2007	8-10d		e
adenovirus	ADV1	Feikin	1999	6-9d		f
adenovirus	ADV2	Huang	2006	4-5d		f
adenovirus	ADV36	Valenti	1980	~7d		f
adenovirus	ADV50	Langley	2005	5-10d		f
adenovirus	ADV53	Hayden	2006	4-7d		f
adenovirus	ADV56	Foy	1997	6-9d, mn. 6d		f
adenovirus	ADV63	Baum	1992	4-5d		f
adenovirus	ADV65	Bell	1962	3-8d		f
adenovirus	REF1	Red Book	2006	2-14d		f
adenovirus	REF4	PPID	2004	4-5d		f
adenovirus	ADV18	Wright	1993			g
adenovirus	ADV49	Beby-Defaux	2001			g
adenovirus	ADV59	Teper	1999			g
adenovirus	ADV61	Huebner	1954			g
adenovirus	ADV62	Hilleman	1954			g
adenovirus	REF2	CCDM	2004			g
adenovirus	REF3	Fields Virol	2001			g
adenovirus	ADV68	Liu	2001			g
adenovirus	ADV107	Blasiole	2004			g
respiratory syncitial virus	RSV53	Johnson	1961	3d-7d		a	EXP
respiratory syncitial virus	RSV45	Sterner	1966	3d-5d		a	OBS
respiratory syncitial virus	RSV57	Lee	1973	2d-6d, 4d, 3d-5d		c	OBS
respiratory syncitial virus	RSV57	Lee	1973	2d-6d, 4d, 3d-5d	RSV44	c	OBS
respiratory syncitial virus	RSV57	Lee	1973	2d-6d, 4d, 3d-5d	RSV45	c	OBS
respiratory syncitial virus	RSV44	Kaplikian	1961	4d		c	OBS
respiratory syncitial virus	RSV47	Kravetz	1961	3d-7d		c	EXP
respiratory syncitial virus	RSV16	Tyrell	1993	>5d		c	EXP
respiratory syncitial virus	RSV52	Black	2003	4d-6d(2d-8d)	REF1	e
respiratory syncitial virus	RSV12	Domachowske	1999	5d	RSV44	e
respiratory syncitial virus	RSV12	Domachowske	1999	5d	RSV45	e
respiratory syncitial virus	REF3	Fields Virol.	2007	4d-5d	RSV53	e
respiratory syncitial virus	REF3	Fields Virol.	2007	4d-5d	RSV44	e
respiratory syncitial virus	RSV32	Garzon	2002	4d-6d(5d)	RSV55	e
respiratory syncitial virus	RSV4	Jafri	2003	4d-5d	REF3	e
respiratory syncitial virus	RSV29	MacCartney	2000	mn. 5d	REF3	e
respiratory syncitial virus	RSV33	McNamara	2004	5d-8d	RSV51	e
respiratory syncitial virus	RSV30	Milnaric-Galinovic	1996	3d-5d	RSV58	e
respiratory syncitial virus	REF4	PPID	2004	5, 2d-8d	RSV53	e
respiratory syncitial virus	REF4	PPID	2004	5, 2d-8d	RSV47	e
respiratory syncitial virus	REF4	PPID	2004	5, 2d-8d	RSV44	e
respiratory syncitial virus	REF4	PPID	2004	5, 2d-8d	RSV54	e
respiratory syncitial virus	REF4	PPID	2004	5, 2d-8d	RSV45	e
respiratory syncitial virus	RSV40	Weir	2004	4d-6d (2d-8d)	RSV52	e
respiratory syncitial virus	RSV6	Wood	1998	mn. 5d	RSV43	e
respiratory syncitial virus	RSV17	Wright	1993	3d-7d	RSV48	e
respiratory syncitial virus	RSV62	Kaslow	2007	4-5d (2-8d)	RSV44	e
respiratory syncitial virus	RSV62	Kaslow	2007	4-5d (2-8d)	RSV79	e
respiratory syncitial virus	RSV51	Textbook of PID	2004	A) 2-8d, 4-6d, B) 5d	RSV44	e
respiratory syncitial virus	RSV51	Textbook of PID	2004	A) 2-8d, 4-6d, B) 5d	RSV57	e
respiratory syncitial virus	RSV51	Textbook of PID	2004	A) 2-8d, 4-6d, B) 5d	RSV45	e
respiratory syncitial virus	RSV51	Textbook of PID	2004	A) 2-8d, 4-6d, B) 5d	RSV53	e
respiratory syncitial virus	RSV51	Textbook of PID	2004	A) 2-8d, 4-6d, B) 5d	RSV47	e
respiratory syncitial virus	RSV58	Jackson	1973	A)3d-5d; B) 4d	RSV47	e
respiratory syncitial virus	RSV58	Jackson	1973	A)3d-5d; B) 4d	RSV53	e
respiratory syncitial virus	RSV1	Berner	2001	2d-5d		f
respiratory syncitial virus	RSV35	Byrd	1997	4d-5d		f
respiratory syncitial virus	REF2	CCDM	2004	1-10d		f
respiratory syncitial virus	RSV2	Darville	1998	5d		f
respiratory syncitial virus	RSV54	Gardner	1973	5d-8d		f
respiratory syncitial virus	RSV28	Hall	2000	2d-6d(2d-8d)		f
respiratory syncitial virus	RSV9	Hayden	2006	mn. 4d-5d, < 1wk		f
respiratory syncitial virus	RSV43	Hertz	1989	<5d		f
respiratory syncitial virus	RSV48	Kransinki	1985	3d-7d		f
respiratory syncitial virus	RSV37	Lemen	1995	3d-5d		f
respiratory syncitial virus	RSV18	Madge	1992	5d-8d		f
respiratory syncitial virus	RSV34	McCarthy	2003	2d-8d		f
respiratory syncitial virus	RSV31	Piedra	2003	~4d		f
respiratory syncitial virus	RSV3	Rohwedder	1998	3d-7d		f
respiratory syncitial virus	REF1	Red Book	2003	2d-8d		f
respiratory syncitial virus	RSV25	Valenti	1980	~5d		f
respiratory syncitial virus	RSV5	Welliver	1993	mn 5d		f
respiratory syncitial virus	RSV63	Karr	2006	5d		f
respiratory syncitial virus	RSV11	Polak	2004	3d.-5d		f
respiratory syncitial virus	RSV79	Henderson	1970			g
respiratory syncitial virus	RSV80	Sullender	2000			g
respiratory syncitial virus	RSV59	Friedewald	1968			g
respiratory syncitial virus	RSV46	Hall	1983			g
respiratory syncitial virus	RSV36	Katz	2003			g
respiratory syncitial virus	RSV26	McManus	2006			g
respiratory syncitial virus	RSV13	Raza	1999			g
respiratory syncitial virus	RSV21	Smith	1988			g
respiratory syncitial virus	RSV55	Walsh	1997			g
respiratory syncitial virus	RSV23	Yurlova	1985			g
respiratory syncitial virus	RSV60	Mingomataj	2007			g
measles	MEA45	Goodall	1931	7-21d		a	OBS
measles	MEA46	Panum	1846	13-14d (rash)		a	OBS
measles	MEA3	Perucha	2007	mn 13.8d, 9-18d		a	OBS
measles	MEA105	Pickles	1939	12d		a	OBS
measles	MEA44	Stillerman	1944	mn. 12d, 10-14d (80%), 15-19d (14%), <10d (6%)		a	OBS
measles	MEA73	Goodall	1925			b	OBS
measles	MEA149	Simpson	1948			b	OBS
measles	MEA70	Zingher	2005			b	OBS
measles	MEA56	Akramuzzaman	2002			d	OBS
measles	MEA38	Christensen, (I)	1953			d	OBS
measles	MEA39	Christensen (III)	1953			d	OBS
measles	MEA6	Ray	2004			d	OBS
measles	MEA76	Stocks	1928			d	OBS
measles	MEA36	Christensen (II)	1953	13-14d	MEA46	d	OBS
measles	MEA40	Christensen (IV)	1953	12-14d		d	OBS
measles	MEA62	Babbott	1954	10d	MEA43	e
measles	MEA53	Bailey	1955	16.07d, DS 1.32d	MEA85	e
measles	MEA61	Barinaga	2007	10-14d	MEA62	e
measles	MEA49	Fine	2003	~10d (fever) 7-18d, 14d (rash), 19-21d (rarely)	MEA50	e
measles	MEA67	Gafafer	1935	13-14d (rash)	MEA46	e
measles	MEA69	Narita	1997	10d +/- 2d	MEA75	e
measles	MEA65	Nishiura	2007	2.47 log(d), CV 28%	MEA43	e
measles	MEA82	Oxman	2002	8-12d, 10d (child)	MEA106	e
measles	MEA82	Oxman	2002	8-12d, 10d (child)	MEA36	e
measles	MEA82	Oxman	2002	8-12d, 10d (child)	MEA107	e
measles	MEA82	Oxman	2002	8-12d, 10d (child)	MEA108	e
measles	MEA82	Oxman	2002	8-12d, 10d (child)	MEA109	e
measles	MEA82	Oxman	2002	8-12d, 10d (child)	MEA46	e
measles	MEA82	Oxman	2002	8-12d, 10d (child)	MEA44	e
measles	MEA8	Richardson	2001	6-19d, m. 13d	MEA36	e
measles	MEA81	Riddell	2006	7-21d	MEA82	e
measles	MEA43	Sartwell	1950	m.12.2d, disp. 1.18d; (2) m 12.4d, disp. 1.32d	MEA44	e
measles	MEA43	Sartwell	1950	m.12.2d, disp. 1.18d; (2) m 12.4d, disp. 1.32d	MEA45	e
measles	MEA15	Sattenspiel	1993	10d, 8-13d	MEA37	e
measles	MEA57	Tapiainen	2005	10d (8-12d)	MEA110	e
measles	MEA47	Virtanen	2000	8-12d	MEA104	e
measles	MEA130	Aaby	1986	10d; 14.8 +/- 1d; 11.4d +/- 0.5d	MEA174	e
measles	MEA104	AAP	1997	8-12d, 14d (rash)		f
measles	MEA99	Alaska Dept. Health	2004	10d, 7-18d		f
measles	MEA5	Bedford	2004	6-19d		f
measles	MEA37	Benenson	1980	10d, 8-13d, 14d (rash)		f
measles	MEA64	Bernstein	1998	10-14d		f
measles	MEA106	Black	1997	10-12d		f
measles	MEA83	Carneiro	2007	10-14d		f
measles	MEA77	Carson	2001	8-12d	MEA47	f
measles	MEA84	CDC	1998	10-12 days		f
measles	MEA75	Text. of ID	1992	10d (8-12d)		f
measles	MEA110	Text. of ID	1998	10d (8-12d)		f
measles	MEA63	Text. of ID	2004	10d (8-12d)		f
measles	MEA50	CCDM	2000	10d, 7-18d (fever), 14d (rash)		f
measles	MEA170	CCDM	2004	~10s, 7-18d		f
measles	MEA171	Fields Virol	2007	10-14d		f
measles	MEA2	Grais	2007	< 2wk		f
measles	MEA66	Greenwood	1949	14d, 7-18d		f
measles	MEA108	Katz	1965	9-11d		f
measles	MEA109	Krugman	1985	10-11d		f
measles	MEA144	Meyer	1962	12d		f
measles	MEA147	Meyers	1949	10d		f
measles	MEA96	Nandy	2006	<18d		f
measles	MEA87	Norton	1971	2 wk.		f
measles	MEA141	Pampiglione	1964	<14d		f
measles	MEA172	PPID	2004	10-14d		f
measles	MEA91	Smith	1886	10-12d		f
measles	MEA71	Stewart-Freedman	2007	10-12d		f
measles	MEA103	Szego	2004	2wk.		f
measles	MEA173	Red Book	2003	8-12d		f
measles	MEA9	Butenandt	1999	~2wk		f
measles	MEA16	Aaby	1992			g
measles	MEA29	Allerdist	1979			g
measles	MEA93	Boas	1884			g
measles	MEA22	Cizman	1989			g
measles	MEA78	Davis	1927			g
measles	MEA100	Debolt	2002			g
measles	MEA19	Enderle	1991			g
measles	MEA107	Hirsch	1883			g
measles	MEA85	Hope Simpson	1952			g
measles	MEA12	Keeling	1998			g
measles	MEA17	Kronborg	1992			g
measles	MEA97	Kronborg	1990			g
measles	MEA11	Lisse	1998			g
measles	MEA42	London	1973		MEA43	g
measles	MEA10	Okada	2000			g
measles	MEA79	Paneth	2002			g
measles	MEA74	Partington	1959			g
measles	MEA90	Semba	2001			g
measles	MEA156	Stocks	1931			g
measles	MEA92	Verzeichnlss	1884			g
measles	MEA55	Wilson	1944			g
measles	MEA150	Wilson	1945			g
measles	MEA41	Yorke	1973		MEA42	g
measles	MEA174	Drinkwater	1885	Unobtainable		g

## Sheet: categories
category	description
A	original data with ascertainable (from available data) and reported incubation period
B	original data with ascertainable but unreported incubation period
C	original data with not ascertainble but reported incubation period
D	original data with not ascertainble and unreported incubation period
E	cited incubation period estimate is given
F	uncited incubation period estimate is given
G	no data for and no estimate of incubation period and does not belong in any categories h-m
H	dead link/bad return/noise
I	duplicate of another record
J	study of disease in question on other organism or cellular study
K	different clinical manifestation
L	in another language
M	about another disease.
